# Supplementary material for: Distinct roles of the Gcn5 histone acetyltransferase revealed during transient stress-induced reprogramming of the genome
Source: BMC Genomics. 2013 Jul 16;14:479. doi: 10.1186/1471-2164-14-479 (PMC3723427; doi:10.1186/1471-2164-14-479)
Supplement: Additional file 4 — Shows enriched Gene Ontology groups for regulated genes during stress adaptation and recovery regime. [file 1471-2164-14-479-S4.xlsx]

## Sheet: Sheet1
Addtional file 4
Enriched Gene Ontologies in regulated genes during stress adaption and stress recovery regime.
Cluster 1 (392 genes)
GO categories	Total genes †	Changed genes*	p value #
GO:0009056_catabolic_process	923	131	7.59301e-20
GO:0044248_cellular_catabolic_process	734	111	1.22397e-18
GO:0006950_response_to_stress	821	107	3.19574e-13
GO:0009628_response_to_abiotic_stimulus	337	88	7.05991e-32
GO:0009057_macromolecule_catabolic_process	623	83	1.06368e-10
GO:0043285_biopolymer_catabolic_process	608	78	2.77763e-09
GO:0051716_cellular_response_to_stimulus	564	77	1.82646e-10
GO:0009266_response_to_temperature_stimulus	212	76	6.42318e-38
GO:0033554_cellular_response_to_stress	533	75	7.70556e-11
GO:0030163_protein_catabolic_process	479	75	3.22522e-13
GO:0044265_cellular_macromolecule_catabolic_process	490	73	8.99976e-12
GO:0034962_cellular_biopolymer_catabolic_process	474	68	3.01747e-10
GO:0009408_response_to_heat	198	68	1.69067e-32
GO:0034605_cellular_response_to_heat	178	66	6.94201e-34
GO:0044257_cellular_protein_catabolic_process	351	65	4.91591e-15
GO:0005975_carbohydrate_metabolic_process	349	63	4.84711e-14
GO:0016491_oxidoreductase_activity	315	63	2.86041e-16
GO:0055114_oxidation_reduction	342	61	2.28914e-13
GO:0007039_vacuolar_protein_catabolic_process	118	59	3.14736e-39
GO:0042180_cellular_ketone_metabolic_process	399	47	5.90079e-05
GO:0006082_organic_acid_metabolic_process	403	45	0.000299578
GO:0019752_carboxylic_acid_metabolic_process	387	45	0.000117003
GO:0043436_oxoacid_metabolic_process	387	45	0.000117003
GO:0006066_alcohol_metabolic_process	260	43	1.25305e-08
GO:0042221_response_to_chemical_stimulus	473	41	0.0430898
GO:0006091_generation_of_precursor_metabolites_and_energy	254	41	5.71809e-08
GO:0005215_transporter_activity	406	40	0.00664289
Cluster 2 (297 genes)
GO categories	Total genes †	Changed genes*	p value #
GO:0031974_membrane-enclosed_lumen	817	134	7.41245e-42
GO:0043233_organelle_lumen	777	133	1.07353e-43
GO:0070013_intracellular_organelle_lumen	777	133	1.07353e-43
GO:0031981_nuclear_lumen	537	128	2.59524e-59
GO:0044085_cellular_component_biogenesis	847	116	1.88123e-27
GO:0034660_ncRNA_metabolic_process	394	116	7.026e-64
GO:0006396_RNA_processing	504	113	2.54476e-48
GO:0005730_nucleolus	270	113	1.21965e-81
GO:0022613_ribonucleoprotein_complex_biogenesis	404	111	3.02668e-57
GO:0042254_ribosome_biogenesis	361	111	5.12188e-63
GO:0034470_ncRNA_processing	336	110	1.16916e-65
GO:0016072_rRNA_metabolic_process	249	98	1.0999e-66
GO:0006364_rRNA_processing	242	95	2.40991e-64
GO:0030529_ribonucleoprotein_complex	609	81	1.58895e-17
GO:0003723_RNA_binding	471	62	4.15568e-13
GO:0030684_preribosome	131	61	8.15906e-46
GO:0016740_transferase_activity	774	53	0.0101272
GO:0043412_biopolymer_modification	724	53	0.00257006
GO:0030490_maturation_of_SSU-rRNA	89	40	3.10526e-29
GO:0000462_maturation_of_SSU-rRNA_from_tricistronic_rRNA_transcript_(SSU-rRNA__5.8S_rRNA__LSU-rRNA)	88	40	1.78636e-29
GO:0009451_RNA_modification	119	38	2.12424e-21
GO:0030686_90S_preribosome	82	35	1.03912e-24
GO:0000460_maturation_of_5.8S_rRNA	69	34	1.24472e-26
GO:0000466_maturation_of_5.8S_rRNA_from_tricistronic_rRNA_transcript_(SSU-rRNA__5.8S_rRNA__LSU-rRNA)	69	34	1.24472e-26
GO:0042273_ribosomal_large_subunit_biogenesis	72	33	1.42311e-24
GO:0034621_cellular_macromolecular_complex_subunit_organization	425	31	0.0215619
GO:0006082_organic_acid_metabolic_process	403	30	0.0183339
GO:0065003_macromolecular_complex_assembly	358	30	0.00361166
GO:0034622_cellular_macromolecular_complex_assembly	303	30	0.000240934
Cluster 3 (166 genes)
GO categories	Total genes †	Changed genes*	p value #
GO:0006950_response_to_stress	821	40	0.000232018
GO:0009628_response_to_abiotic_stimulus	337	37	2.14021e-13
GO:0009056_catabolic_process	923	34	0.0525358
GO:0016740_transferase_activity	774	32	0.0140456
GO:0009266_response_to_temperature_stimulus	212	31	1.03633e-14
GO:0051716_cellular_response_to_stimulus	564	30	0.000388291
GO:0009408_response_to_heat	198	29	8.08528e-14
GO:0033554_cellular_response_to_stress	533	29	0.000337595
GO:0044248_cellular_catabolic_process	734	29	0.0334167
GO:0034605_cellular_response_to_heat	178	28	3.59193e-14
GO:0042221_response_to_chemical_stimulus	473	26	0.000611019
GO:0005975_carbohydrate_metabolic_process	349	23	9.56529e-05
GO:0005886_plasma_membrane	357	21	0.000908875
GO:0043687_post-translational_protein_modification	436	19	0.0351643
GO:0006796_phosphate_metabolic_process	303	17	0.00462567
GO:0006793_phosphorus_metabolic_process	308	17	0.00544918
GO:0022857_transmembrane_transporter_activity	325	17	0.0091909
GO:0044257_cellular_protein_catabolic_process	351	17	0.018638
GO:0007165_signal_transduction	395	17	0.0497957
GO:0007039_vacuolar_protein_catabolic_process	118	16	1.37256e-07
GO:0006811_ion_transport	199	16	0.000127481
GO:0006091_generation_of_precursor_metabolites_and_energy	254	16	0.00189709
GO:0070882_cell_wall_organization_or_biogenesis	276	16	0.00435951
GO:0022891_substrate-specific_transmembrane_transporter_activity	285	16	0.0059345
GO:0022892_substrate-specific_transporter_activity	346	16	0.0323872
GO:0016772_transferase_activity__transferring_phosphorus-containing_groups	364	16	0.0479773
† Total genes in the GO category.
*Number of KCl induced of reduced genes in the GO category
# p-value from a Fisher's Extract Test (one-sided), statistical considerations are fully discussed in (ref)
Selection criteria: 1 p value <0.05, GO catrgories total genes l<1000, changed genes < 10% of the list.
