# Supplementary material for: Distinct roles of the Gcn5 histone acetyltransferase revealed during transient stress-induced reprogramming of the genome
Source: BMC Genomics. 2013 Jul 16;14:479. doi: 10.1186/1471-2164-14-479 (PMC3723427; doi:10.1186/1471-2164-14-479)
Supplement: Additional file 6 — Shows the primer sequences for the ChIP-qPCR. [file 1471-2164-14-479-S6.xlsx]

## Sheet: primer_order copy.txt
Long gens
YHR023W_F	5' GCAGCACTGAATAACCAGTTG 3'
YHR023W_R	5' TTCTCTAGATTCCTAGTTATTTC 3'
YKL092C_F	5' GGAGAATGATAACAAATTGACG 3'
YKL092C_R	5' CTTCGTAACCCAAGAATACAAT 3'
YNL192W_F	5' GCCAACCATTACAGAAGTACT 3'
YNL192W_R	5' ACCATTCAACCAACGCCTC 3'
YLR054C_F	5' GTCGAGTAAGGATAAATCAAATG 3'
YLR054C_R	5' GTTCCATGATCGTGGATTGG 3'
Control genes
YFL039Cactin_F	5' GTTGCTGCTTTGGTTATTGAT 3'
YFL039Cactin_R	5' CTGTTTGATTTAGGGTTCATTG 3'
YOR027W_F	5' CTTGGTCTAAGGGTTATAATAG 3'
YOR027W_R	CCAATAGCATTGCGGATTTTG
YNL241_F	5' ACGAATTAAGAACGCAGATCG 3'
YNL241_R	5' CTCTTTACCCAAGTAATGGTC 3'
